# Supplementary material for: MicroRNAs as Potential Regulators of GSK-3β in Renal Cell Carcinoma
Source: Curr Issues Mol Biol. 2023 Sep 11;45(9):7432–48. doi: 10.3390/cimb45090470 (PMC10529713; doi:10.3390/cimb45090470)
Supplement: Supplementary file 1 [file cimb-45-00470-s001.zip]

Archive with 1 entries (1 files):
- cimb-2512560-supplementary.pdf
